# Supplementary material for: A new earwig of the genus Echinosoma from Penang Island, Peninsular Malaysia, with notes on the taxonomic and nomenclatural problems of the genus Cranopygia (Insecta, Dermaptera, Pygidicranidae)
Source: Zookeys. 2016 Nov 24;(636):51–65. doi: 10.3897/zookeys.636.10592 (PMC5126516; doi:10.3897/zookeys.636.10592)
Supplement: XML Treatment for Echinosoma roseiventre [file zookeys.636.10592-treatment1.xml]

<!DOCTYPE tp:taxon-treatment
  PUBLIC "-//TaxonX//DTD Taxonomic Treatment Publishing DTD v0 20100105//EN" "tax-treatment-NSO.dtd">
<tp:taxon-treatment xmlns:tp="http://www.plazi.org/taxpub"><tp:treatment-meta><kwd-group><label>Taxon classification</label><kwd><named-content content-type="kingdom">Animalia</named-content></kwd><kwd><named-content content-type="order">Dermaptera</named-content></kwd><kwd><named-content content-type="family">Pygidicranidae</named-content></kwd></kwd-group><mixed-citation publication-type="journal"><person-group><name><surname>Kamimura</surname><given-names>Yoshitaka</given-names></name><name><surname>Nishikawa</surname><given-names>Masaru</given-names></name><name><surname>Lee</surname><given-names>Chow-Yang</given-names></name></person-group><article-title>A new earwig of the genus <italic><tp:taxon-name><tp:taxon-name-part taxon-name-part-type="genus">Echinosoma</tp:taxon-name-part></tp:taxon-name></italic> from Penang Island, Peninsular Malaysia, with notes on the taxonomic and nomenclatural problems of the genus <italic><tp:taxon-name><tp:taxon-name-part taxon-name-part-type="genus">Cranopygia</tp:taxon-name-part></tp:taxon-name></italic> (<tp:taxon-name><tp:taxon-name-part taxon-name-part-type="class">Insecta</tp:taxon-name-part></tp:taxon-name>, <tp:taxon-name><tp:taxon-name-part taxon-name-part-type="order">Dermaptera</tp:taxon-name-part></tp:taxon-name>, <tp:taxon-name><tp:taxon-name-part taxon-name-part-type="family">Pygidicranidae</tp:taxon-name-part></tp:taxon-name>)</article-title><source>Zookeys</source><day>24</day><month>11</month><year>2016</year><volume>2016</volume><issue>636</issue><fpage>51</fpage><lpage>65</lpage><pub-id pub-id-type="doi">10.3897/zookeys.636.10592</pub-id></mixed-citation></tp:treatment-meta><tp:nomenclature><tp:taxon-name>
              <tp:taxon-name-part taxon-name-part-type="genus">Echinosoma</tp:taxon-name-part>
              <tp:taxon-name-part taxon-name-part-type="species">roseiventre</tp:taxon-name-part>
              <object-id xmlns:xlink="http://www.w3.org/1999/xlink" content-type="zoobank" xlink:type="simple">http://zoobank.org/A1DA37A5-838E-4B46-A5A1-977893C9460A</object-id>
            </tp:taxon-name><tp:taxon-authority>Kamimura &amp; Nishikawa</tp:taxon-authority><tp:taxon-status xmlns:xlink="http://www.w3.org/1999/xlink" xlink:type="simple">sp. n.</tp:taxon-status><xref ref-type="fig" rid="F1">Figs 1a</xref><xref ref-type="fig" rid="F2">, 2–6</xref><xref ref-type="fig" rid="F3">, 7–9</xref><tp:nomenclature-citation-list><tp:nomenclature-citation><tp:taxon-name>
                  <tp:taxon-name-part taxon-name-part-type="genus">Echinosoma</tp:taxon-name-part>
                </tp:taxon-name><comment>sp.: <xref ref-type="bibr" rid="B20">Kamimura et al. 2016</xref>: 240, figs 9, 10.</comment></tp:nomenclature-citation></tp:nomenclature-citation-list></tp:nomenclature><tp:treatment-sec sec-type="diagnosis" id="SECID0EBJAC"><title>Diagnosis.</title><p>
              <italic><tp:taxon-name><tp:taxon-name-part taxon-name-part-type="genus">Echinosoma</tp:taxon-name-part> <tp:taxon-name-part taxon-name-part-type="species">roseiventre</tp:taxon-name-part></tp:taxon-name></italic> sp. n. is a small species less than 8 mm including the forceps. This species differs from all other similar sized species of <italic><tp:taxon-name><tp:taxon-name-part taxon-name-part-type="genus">Echinosoma</tp:taxon-name-part></tp:taxon-name></italic> with the combination of the following characters: abdomen uniformly reddish brown or rosy without a distinct pattern; ultimate tergite not pubescent, but with small rounded swellings; pygidium broader than long; virga very long, more than five times longer than parameres, tubular and simple.</p></tp:treatment-sec><tp:treatment-sec sec-type="description" id="SECID0EYJAC"><title>Description.</title><p>
              <bold>Holotype (male)</bold>: length of body (without forceps): 7 mm. Length of forceps: 0.9 mm. Head width: 1.5 mm. Pronotum width: 1.6 mm. Pronotum length: 1.1 mm.</p><p>
              <italic>Color</italic>: General body color dull smoky black but abdomen, especially caudal part, pygidium, and forceps reddish brown or rosy (Fig. <xref ref-type="fig" rid="F1">1a</xref>). Mouth parts brownish. Antennae dark brown except for first three segments dirty white. Legs dirty white but femora with a broad fuscous band near the base. Caudal margin of tegmina with distinct, narrow whitish band. First abdominal segment whitish. <italic>Body</italic> covered with obtuse bristles sparsely. <italic>Head</italic> (Fig. <xref ref-type="fig" rid="F2">2</xref>) slightly broader than long; frons convex; transverse and median suture indistinct; caudal margin feebly emarginated in middle. Antennae (Fig. <xref ref-type="fig" rid="F2">3</xref>); 17 segments (left side partly broken, 16 segments remaining), segments mostly stout; 1<sup>st</sup> expanded apically, nearly half long as the distance between antennal bases; 2<sup>nd</sup> short, quadrate, almost as long as broad; 3<sup>rd</sup> long, twice as long as broad; 4<sup>th</sup> and 5<sup>th</sup> short, as long as broad; 6<sup>th</sup> and beyond gradually becoming longer and narrowing basally rendering some segments subpyriform. Eyes long, approx. as long as the post-ocular length. Post-ocular margin with a row of five long bristles. <italic>Pronotum</italic> (Fig. <xref ref-type="fig" rid="F2">2</xref>) broader than long; surface rough; sides rounded; frontal and caudal angles weakly and strongly rounded, respectively; caudal margin convex with distinct emargination in middle; prozona distinctively raised; median sulcus week but visible; row of long bristles on frontal and lateral margins. <italic>Tegmina</italic> almost as long as pronotum; surface rough; humeral angle weak and anal angle shortly rounded off to show a small, triangular scutellum; caudal margin obliquely truncate, outer and caudal margins with long bristles. <italic>Hind wings</italic> wanting. <italic>Legs</italic> stout; femora not compresed, ecarinate; arolium small; hind tarsi with 1<sup>st</sup> segment longer than the third. <italic>Abdomen</italic> stout, more or less parallel-sided, except first three segments narrowed; sides of segments almost straight; tergites with scattered granules or very short obtuse bristles with whitish apex; first two tergites and lateral sides of 3<sup>rd</sup> tergites onward with long bristles near caudal margins. Penultimate <!--PageBreak-->sternite (Fig. <xref ref-type="fig" rid="F2">4</xref>) transverse, narrowed posteriorly with caudal margin being nearly half of the anterior, widely emarginated. Ultimate tergite (Fig. <xref ref-type="fig" rid="F2">5</xref>) transverse, with small rounded swellings above the base of forceps; caudal margin almost straight. <italic>Pygidium</italic> short, rectangular, transverse. <italic>Forceps</italic> (Fig. <xref ref-type="fig" rid="F2">5</xref>) short, strongly curving inwards, tapering apically; surface, smooth at tips. <italic>Genitalia</italic> (Figs <xref ref-type="fig" rid="F2">6</xref>–<xref ref-type="fig" rid="F3">9</xref>) with slender, finger-like parameres with obtuse tips and broad base (Fig. <xref ref-type="fig" rid="F3">7</xref>); penis lobe almost twice length of <!--PageBreak-->parameres; virga very long, more than five times longer than parameres, tubular and simple (Figs <xref ref-type="fig" rid="F2">6</xref>, <xref ref-type="fig" rid="F3">8</xref>); penis lobes also enclose a funnel-shaped sclerite at the base of virga, and a long ellipse sclerite distally (Fig. <xref ref-type="fig" rid="F3">9</xref>).</p><fig id="F1" position="float" orientation="portrait"><label>Figure 1.</label><caption><p>Holotype (male) of <italic><tp:taxon-name><tp:taxon-name-part taxon-name-part-type="genus">Echinosoma</tp:taxon-name-part> <tp:taxon-name-part taxon-name-part-type="species">roseiventre</tp:taxon-name-part></tp:taxon-name></italic> sp. n. (<bold>a</bold>), a male (<bold>b–d</bold>) and a female (<bold>e–f</bold>) of <italic><tp:taxon-name><tp:taxon-name-part taxon-name-part-type="genus">Cranopygia</tp:taxon-name-part> <tp:taxon-name-part taxon-name-part-type="species">pallidipennis</tp:taxon-name-part></tp:taxon-name></italic> from Penang Island, and a male of <italic><tp:taxon-name><tp:taxon-name-part taxon-name-part-type="genus">Cranopygia</tp:taxon-name-part> <tp:taxon-name-part taxon-name-part-type="species">similis</tp:taxon-name-part></tp:taxon-name></italic> from Java (<abbrev xmlns:xlink="http://www.w3.org/1999/xlink" content-type="institution" xlink:title="Manchester Museum, UK" id="ABBRID0EROAC" xlink:type="simple">MM</abbrev> No. 3639) (<bold>g–i</bold>). (<bold>a, b, e, g</bold>) habitus; (<bold>c, d, h, i</bold>) male genitalia; (<bold>f</bold>) female genitalic region and ovipositor. The red and blue arrowheads indicate the expanded outer angle of the parameres (<bold>c</bold>) and the distal process of the virgae (<bold>c, d, i</bold>), respectively. Abbreviations: <abbrev xmlns:xlink="http://www.w3.org/1999/xlink" id="ABBRID0EBPAC" xlink:type="simple">AP<def><p>, anal plate</p></def></abbrev>; <abbrev xmlns:xlink="http://www.w3.org/1999/xlink" id="ABBRID0EKPAC" xlink:type="simple">ce<def><p>, cercus (=forceps)</p></def></abbrev>; <abbrev xmlns:xlink="http://www.w3.org/1999/xlink" id="ABBRID0ETPAC" xlink:type="simple">gl8<def><p>, gonoplac (=coxal lobe) VIII</p></def></abbrev>; <abbrev xmlns:xlink="http://www.w3.org/1999/xlink" id="ABBRID0E3PAC" xlink:type="simple">gl9<def><p>, gonoplac (=coxal lobe) IX</p></def></abbrev>; <abbrev xmlns:xlink="http://www.w3.org/1999/xlink" id="ABBRID0EGAAE" xlink:type="simple">gp8<def><p>, gonapophysis VIII</p></def></abbrev>; <abbrev xmlns:xlink="http://www.w3.org/1999/xlink" id="ABBRID0EPAAE" xlink:type="simple">gp9<def><p>, gonapophysis IX</p></def></abbrev>; <abbrev xmlns:xlink="http://www.w3.org/1999/xlink" id="ABBRID0EYAAE" xlink:type="simple">LC9<def><p>, laterocoxa IX</p></def></abbrev>; <abbrev xmlns:xlink="http://www.w3.org/1999/xlink" id="ABBRID0EBBAE" xlink:type="simple">LP<def><p>, lateral plate</p></def></abbrev>; <abbrev xmlns:xlink="http://www.w3.org/1999/xlink" id="ABBRID0EKBAE" xlink:type="simple">TG8–TG10<def><p>, tergum VIII–X</p></def></abbrev>. Scale bars: 3 mm in <bold>a, b, e</bold>, and <bold>g</bold>; 1 mm in <bold>c, f</bold> and <bold>h</bold>; 200 µm in <bold>d</bold> and <bold>i</bold>.</p></caption><graphic xmlns:xlink="http://www.w3.org/1999/xlink" xlink:href="zookeys-636-051-g001.jpg" position="float" orientation="portrait" xlink:type="simple" id="oo_112336.jpg"/></fig><fig id="F2" position="float" orientation="portrait"><label>Figures 2–6.</label><caption><p>
          <italic><tp:taxon-name><tp:taxon-name-part taxon-name-part-type="genus">Echinosoma</tp:taxon-name-part> <tp:taxon-name-part taxon-name-part-type="species">roseiventre</tp:taxon-name-part></tp:taxon-name></italic> sp. n. Holotype (male) <bold>2</bold> Head and thorax <bold>3</bold> The basal part of left antenna <bold>4</bold> Penultimate sternite (pubescence omitted) <bold>5</bold> Ultimate tergite and forceps <bold>6</bold> Genitalia (before mounting in Euparal). Scale bars: 0.5 mm.</p></caption><graphic xmlns:xlink="http://www.w3.org/1999/xlink" xlink:href="zookeys-636-051-g002.jpg" position="float" orientation="portrait" xlink:type="simple" id="oo_112337.jpg"/></fig><fig id="F3" position="float" orientation="portrait"><label>Figures 7–9.</label><caption><p>
          <italic><tp:taxon-name><tp:taxon-name-part taxon-name-part-type="genus">Echinosoma</tp:taxon-name-part> <tp:taxon-name-part taxon-name-part-type="species">roseiventre</tp:taxon-name-part></tp:taxon-name></italic> sp. n. Holotype (male). <bold>7</bold> Right paramere <bold>8</bold> The tip of right virga <bold>9</bold> The base of right virga (indicated by the gray arrowhead) with the funnel-shaped sclerite (indicated by the solid arrowhead) and the long ellipse sclerite (indicated by the open arrowhead). Scale bars: 200 µm.</p></caption><graphic xmlns:xlink="http://www.w3.org/1999/xlink" xlink:href="zookeys-636-051-g003.jpg" position="float" orientation="portrait" xlink:type="simple" id="oo_112338.jpg"/></fig><!--PageBreak--><p>
              <bold>Paratype (male).</bold> Length of body (without forceps), 6.5 mm; length of forceps, 0.8 mm; head width, 1.2 mm; pronotum width, 1.2 mm; pronotum length, 0.8 mm. Antennae broken, five (right) and eleven (left) segments remaining. Tegmina longer, approx. 1.5 times longer than pronotum. Penultimate sternite not strongly narrows posteriorly, almost rectangular.</p><p>
              <bold>Female.</bold> Unknown.</p></tp:treatment-sec><tp:treatment-sec sec-type="Type series" id="SECID0ELEAE"><title>Type series.</title><p>Holotype: 1 male (genitalia mounted in Euparal between two coverslips and attached to the pin of the specimen), Bukit Jambul, Penang Island, West Malaysia, 27.XI.2012, Y. Kamimura leg. [<named-content xmlns:xlink="http://www.w3.org/1999/xlink" content-type="dwc:institutional_code" xlink:type="simple">OMNH</named-content>]. Paratype: 1 male (genitalia mounted in Euparal between two coverslips and attached to the pin of the specimen), same locality as holotype, 24.VI.2012 (8.VII.2012 emerged from a nymph), Y. Kamimura leg. [<abbrev xmlns:xlink="http://www.w3.org/1999/xlink" content-type="institution" xlink:title="Lee Kong Chian Natural History Museum, Singapore" id="ABBRID0EVEAE" xlink:type="simple">LKCNHM</abbrev>].</p></tp:treatment-sec><tp:treatment-sec sec-type="distribution" id="SECID0EZEAE"><title>Distribution.</title><p>Penang Island, Peninsular Malaysia</p></tp:treatment-sec><tp:treatment-sec sec-type="etymology" id="SECID0E5EAE"><title>Etymology.</title><p>The specific epithet refers to the characteristic rosy abdomen of this new species.</p></tp:treatment-sec><tp:treatment-sec sec-type="remarks" id="SECID0EDFAE"><title>Remarks.</title><p>
              <italic><tp:taxon-name><tp:taxon-name-part taxon-name-part-type="genus">Echinosoma</tp:taxon-name-part> <tp:taxon-name-part taxon-name-part-type="species">roseiventre</tp:taxon-name-part></tp:taxon-name></italic> sp. n. is very close to <italic><tp:taxon-name><tp:taxon-name-part taxon-name-part-type="genus">Echinosoma</tp:taxon-name-part> <tp:taxon-name-part taxon-name-part-type="species">andamanensis</tp:taxon-name-part></tp:taxon-name></italic> Srivastava, 1988, described from India. Currently these two species can only be distinguished by differences in the length of the virgae (shorter than five times the parameres in <italic><tp:taxon-name><tp:taxon-name-part taxon-name-part-type="genus">Echinosoma</tp:taxon-name-part> <tp:taxon-name-part taxon-name-part-type="species">andamanensis</tp:taxon-name-part></tp:taxon-name></italic>), the shape of the pygidium (longer than broad in <italic><tp:taxon-name><tp:taxon-name-part taxon-name-part-type="genus">Echinosoma</tp:taxon-name-part> <tp:taxon-name-part taxon-name-part-type="species">andamanensis</tp:taxon-name-part></tp:taxon-name></italic>), and body coloration (<italic><tp:taxon-name><tp:taxon-name-part taxon-name-part-type="genus">Echinosoma</tp:taxon-name-part> <tp:taxon-name-part taxon-name-part-type="species">andamanensis</tp:taxon-name-part></tp:taxon-name></italic> is generally dull smoky black but the abdomen, pygidium, and forceps are shiny; <xref ref-type="bibr" rid="B31">Srivastava 1988</xref>).</p><p>In addition to the species listed in the key below, <italic><tp:taxon-name><tp:taxon-name-part taxon-name-part-type="genus">Echinosoma</tp:taxon-name-part> <tp:taxon-name-part taxon-name-part-type="species">rufomarginatum</tp:taxon-name-part></tp:taxon-name></italic> Borelli, 1931, which <xref ref-type="bibr" rid="B17">Hincks (1959)</xref>, <xref ref-type="bibr" rid="B39">Steinmann (1986)</xref> and <xref ref-type="bibr" rid="B31">Srivastava (1988)</xref> treated as a doubtful species, also has a small body size (body length with forceps of ~11 mm; <xref ref-type="bibr" rid="B17">Hincks 1959</xref>). However, according to the original description by <xref ref-type="bibr" rid="B4">Borelli (1931)</xref>, the male penultimate sternite of this species has a very deep emargination on the caudal margin. <!--PageBreak-->The male genitalia of <italic><tp:taxon-name><tp:taxon-name-part taxon-name-part-type="genus">Echinosoma</tp:taxon-name-part> <tp:taxon-name-part taxon-name-part-type="species">burri</tp:taxon-name-part></tp:taxon-name></italic> Hincks, 1959, recorded from Java and Sumatra, are very similar to those of <italic><tp:taxon-name><tp:taxon-name-part taxon-name-part-type="genus">Echinosoma</tp:taxon-name-part> <tp:taxon-name-part taxon-name-part-type="species">roseiventre</tp:taxon-name-part></tp:taxon-name></italic> sp. n., but the body size is much larger (male body length with forceps of 18–20 mm; <xref ref-type="bibr" rid="B17">Hincks 1959</xref>).</p></tp:treatment-sec><ref-list><ref id="B20"><mixed-citation xmlns:xlink="http://www.w3.org/1999/xlink" xlink:type="simple">
          <person-group><name name-style="western"><surname>Kamimura</surname><given-names>Y</given-names></name><name name-style="western"><surname>Nishikawa</surname><given-names>M</given-names></name><name name-style="western"><surname>Lee</surname><given-names>C-Y</given-names></name></person-group> (<year>2016</year>) <article-title>The earwig fauna (<tp:taxon-name><tp:taxon-name-part taxon-name-part-type="class">Insecta</tp:taxon-name-part></tp:taxon-name>: <tp:taxon-name><tp:taxon-name-part taxon-name-part-type="order">Dermaptera</tp:taxon-name-part></tp:taxon-name>) of Penang Island, Malaysia, with descriptions of two new species.</article-title> <source>Zootaxa</source> <volume>4084</volume>: <fpage>233</fpage>–<lpage>257</lpage>. doi: <ext-link xlink:type="simple" ext-link-type="doi" xlink:href="10.11646/zootaxa.4084.2.4">10.11646/zootaxa.4084.2.4</ext-link></mixed-citation></ref><ref id="B31"><mixed-citation xmlns:xlink="http://www.w3.org/1999/xlink" xlink:type="simple">
          <person-group><name name-style="western"><surname>Srivastava</surname><given-names>GK</given-names></name></person-group> (<year>1988</year>) <source>Fauna of India and the adjacent Countries, <tp:taxon-name><tp:taxon-name-part taxon-name-part-type="order">Dermaptera</tp:taxon-name-part></tp:taxon-name> Part I: <tp:taxon-name><tp:taxon-name-part taxon-name-part-type="superfamily">Pygidicranoidea</tp:taxon-name-part></tp:taxon-name>.</source> <publisher-name>Zoological Survey of India</publisher-name>, <publisher-loc>Kolkata</publisher-loc>, <size units="page">268 pp</size>.</mixed-citation></ref><ref id="B17"><mixed-citation xmlns:xlink="http://www.w3.org/1999/xlink" xlink:type="simple">
          <person-group><name name-style="western"><surname>Hincks</surname><given-names>WD</given-names></name></person-group> (<year>1959</year>) <source>A Systematic Monograph of the <tp:taxon-name><tp:taxon-name-part taxon-name-part-type="order">Dermaptera</tp:taxon-name-part></tp:taxon-name> of the World. Part II. <tp:taxon-name><tp:taxon-name-part taxon-name-part-type="family">Pygidicranidae</tp:taxon-name-part></tp:taxon-name> excluding <tp:taxon-name><tp:taxon-name-part taxon-name-part-type="subfamily">Diplatyinae</tp:taxon-name-part></tp:taxon-name>.</source> <publisher-name>British Museum (Natural History)</publisher-name>, <publisher-loc>London</publisher-loc>, <size units="page">218 pp</size>.</mixed-citation></ref><ref id="B39"><mixed-citation xmlns:xlink="http://www.w3.org/1999/xlink" xlink:type="simple">
          <person-group><name name-style="western"><surname>Steinmann</surname><given-names>H</given-names></name></person-group> (<year>1986</year>) <chapter-title><tp:taxon-name><tp:taxon-name-part taxon-name-part-type="order">Dermaptera</tp:taxon-name-part></tp:taxon-name>. <tp:taxon-name><tp:taxon-name-part taxon-name-part-type="suborder">Catadermaptera</tp:taxon-name-part></tp:taxon-name> I</chapter-title>. In: <source>Das Tierreich</source> <volume>102</volume>. <publisher-name>Walter de Gruyter &amp; Co.</publisher-name>, <publisher-loc>Berlin</publisher-loc>, <size units="page">343 pp</size>.</mixed-citation></ref><ref id="B4"><mixed-citation xmlns:xlink="http://www.w3.org/1999/xlink" xlink:type="simple">
          <person-group><name name-style="western"><surname>Borelli</surname><given-names>A</given-names></name></person-group> (<year>1931</year>) <article-title>Dermaptères de l’Inde méridionale.</article-title> <source>Revue Suisse de Zoologie</source> <volume>38</volume>: <fpage>289</fpage>–<lpage>308</lpage>.</mixed-citation></ref></ref-list></tp:taxon-treatment>
