# Supplementary material for: A new earwig of the genus Echinosoma from Penang Island, Peninsular Malaysia, with notes on the taxonomic and nomenclatural problems of the genus Cranopygia (Insecta, Dermaptera, Pygidicranidae)
Source: Zookeys. 2016 Nov 24;(636):51–65. doi: 10.3897/zookeys.636.10592 (PMC5126516; doi:10.3897/zookeys.636.10592)
Supplement: XML Treatment for Cranopygia [file zookeys.636.10592-treatment2.xml]

<!DOCTYPE tp:taxon-treatment
  PUBLIC "-//TaxonX//DTD Taxonomic Treatment Publishing DTD v0 20100105//EN" "tax-treatment-NSO.dtd">
<tp:taxon-treatment xmlns:tp="http://www.plazi.org/taxpub"><tp:treatment-meta><kwd-group><label>Taxon classification</label><kwd><named-content content-type="kingdom">Animalia</named-content></kwd><kwd><named-content content-type="order">Dermaptera</named-content></kwd><kwd><named-content content-type="family">Pygidicranidae</named-content></kwd></kwd-group><mixed-citation publication-type="journal"><person-group><name><surname>Kamimura</surname><given-names>Yoshitaka</given-names></name><name><surname>Nishikawa</surname><given-names>Masaru</given-names></name><name><surname>Lee</surname><given-names>Chow-Yang</given-names></name></person-group><article-title>A new earwig of the genus <italic><tp:taxon-name><tp:taxon-name-part taxon-name-part-type="genus">Echinosoma</tp:taxon-name-part></tp:taxon-name></italic> from Penang Island, Peninsular Malaysia, with notes on the taxonomic and nomenclatural problems of the genus <italic><tp:taxon-name><tp:taxon-name-part taxon-name-part-type="genus">Cranopygia</tp:taxon-name-part></tp:taxon-name></italic> (<tp:taxon-name><tp:taxon-name-part taxon-name-part-type="class">Insecta</tp:taxon-name-part></tp:taxon-name>, <tp:taxon-name><tp:taxon-name-part taxon-name-part-type="order">Dermaptera</tp:taxon-name-part></tp:taxon-name>, <tp:taxon-name><tp:taxon-name-part taxon-name-part-type="family">Pygidicranidae</tp:taxon-name-part></tp:taxon-name>)</article-title><source>Zookeys</source><day>24</day><month>11</month><year>2016</year><volume>2016</volume><issue>636</issue><fpage>51</fpage><lpage>65</lpage><pub-id pub-id-type="doi">10.3897/zookeys.636.10592</pub-id></mixed-citation></tp:treatment-meta><tp:nomenclature><label>Genus</label><tp:taxon-name>
              <tp:taxon-name-part taxon-name-part-type="genus">Cranopygia</tp:taxon-name-part>
            </tp:taxon-name><tp:taxon-authority>Burr sensu Hincks (1955)</tp:taxon-authority><tp:nomenclature-citation-list><tp:nomenclature-citation><tp:taxon-name>
                  <tp:taxon-name-part taxon-name-part-type="genus">Cranopygia</tp:taxon-name-part> <tp:taxon-name-part taxon-name-part-type="species">pallidipennis</tp:taxon-name-part></tp:taxon-name><comment>(de Haan, 1842)</comment></tp:nomenclature-citation></tp:nomenclature-citation-list></tp:nomenclature><tp:treatment-sec sec-type="material" id="SECID0ETWAE"><title>Material examined.</title><p>Male, preserved in the collection of the laboratory of entomology (Makmal Entomologi), School of Biological Sciences, Universiti Sains Malaysia: Ta<!--PageBreak-->man Rimba (Teluk Bahang Recreational Park), Penang Island, 9 XII 2009, Tan Chia Chi leg. The specimen has now been transferred to the entomological specimen collections of the School of Biological Sciences, Universiti Sains Malaysia. Two females (one emerged from nymph on 30 III 2015): Bukit Jambul (secondary forest of a rubber plantation), Penang Island, 11 III 2015, Y. Kamimura leg.</p></tp:treatment-sec><tp:treatment-sec sec-type="material" id="SECID0E2WAE"><title>Comparative material examined.</title><p>
              <italic><tp:taxon-name><tp:taxon-name-part taxon-name-part-type="genus">Cranopygia</tp:taxon-name-part> <tp:taxon-name-part taxon-name-part-type="species">similis</tp:taxon-name-part></tp:taxon-name></italic> (Zacher, 1911): Male, preserved in the collection of the Manchester Museum, the University of Manchester, England: “H. LUCHT, K. O. Blawan, 900/1500 Mr., Idjan Plateau [with unreadable handwritten characters: ? 205.39] / 3639 / <tp:taxon-name><tp:taxon-name-part taxon-name-part-type="genus">Cranopygia</tp:taxon-name-part> <tp:taxon-name-part taxon-name-part-type="species">similis</tp:taxon-name-part></tp:taxon-name> (Zacher) ♂, det W. D. Hinks” [<abbrev xmlns:xlink="http://www.w3.org/1999/xlink" content-type="institution" xlink:title="Manchester Museum, UK" id="ABBRID0EUXAE" xlink:type="simple">MM</abbrev> No. 3639].</p></tp:treatment-sec><tp:treatment-sec sec-type="distribution" id="SECID0EYXAE"><title>Known distribution.</title><p>Malaysia (Kuala Lumpur, Bukit Kuru), Myanmar, Indonesia (Java, Sumatra, Borneo).</p></tp:treatment-sec><tp:treatment-sec sec-type="remarks" id="SECID0E4XAE"><title>Remarks.</title><p>First record for Penang Island.</p></tp:treatment-sec></tp:taxon-treatment>
